# Supplementary material for: Environmental Impact of Concrete Slab Made of Recycled Aggregate Concrete Based on Limit States of Load-Bearing Capacity and Serviceability—LCA Case Study
Source: Materials (Basel). 2023 Jan 9;16(2):616. doi: 10.3390/ma16020616 (PMC9863802; doi:10.3390/ma16020616)
Supplement: Supplementary file 1 [file materials-16-00616-s001.zip]

Archive with 1 entries (1 files):
- materials-2112072-supplementary.xlsx
