# Supplementary material for: Environmental Impact of Concrete Slab Made of Recycled Aggregate Concrete Based on Limit States of Load-Bearing Capacity and Serviceability—LCA Case Study
Source: Materials (Basel). 2023 Jan 9;16(2):616. doi: 10.3390/ma16020616 (PMC9863802; doi:10.3390/ma16020616)
Supplement: Supplementary file 1 [file materials-16-00616-s001.zip › materials-2112072-supplementary.xlsx]

## Sheet: results
	Table S1
	Results of environmental impact indicators according to the EF 3.0 characterization method, designed according to the load-bearing capacity limit state
	Indicator	1S NAC I	1S FRMAC I	1S FRCAC I	1S NAC II	1S FRMAC II	1S FRCAC II	1G NAC I	1G FRMAC I	1G FRCAC I	1G NAC II	1G FRMAC II	1G FRCAC II	2S NAC I	2S FRMAC I	2S FRCAC I	2S NAC II	2S FRMAC II	2S FRCAC II	2G NAC I	2G FRMAC I	2G FRCAC I	2G NAC II	2G FRMAC II	2G FRCAC II
	Acidification [Mole of H+ eq.]	1.06577	1.16388	0.94979	1.10478	1.21377	1.01783	0.985837	1.04375	0.785132	1.06524	1.03595	0.871363	1.06577	1.03967	0.849697	1.10478	1.07963	0.906599	0.985837	1.00014	0.785132	1.06524	1.036	0.8706
	Climate Change - total [kg CO2 eq.]	459.211	473.104	355.661	484.537	507.714	400.417	421.045	420.804	290.972	463.513	429.591	339.462	459.211	422.244	318.137	484.537	451.047	356.401	421.045	403.074	290.972	463.513	429.6	339.2
	Climate Change, biogenic [kg CO2 eq.]	0.723134	0.586698	0.749197	0.727828	0.61295	0.760624	0.56842	0.430046	0.523944	0.598715	0.430434	0.55448	0.723134	0.539469	0.682034	0.727828	0.562771	0.691491	0.56842	0.411364	0.523944	0.598715	0.4304	0.5545
	Climate Change, fossil [kg CO2 eq.]	457.986	471.893	354.25	483.32	506.496	399.017	420.027	419.83	289.92	462.456	428.659	338.377	457.986	421.151	316.867	483.32	449.949	355.145	420.027	402.142	289.92	462.456	428.7	338.1
	Climate Change, land use and land use change [kg CO2 eq.]	0.501545	0.623849	0.661759	0.489413	0.60529	0.63957	0.450053	0.544256	0.527614	0.458896	0.501254	0.530049	0.501545	0.553779	0.587204	0.489413	0.534839	0.56489	0.450053	0.520615	0.527614	0.458896	0.5013	0.53
	Ecotoxicity, freshwater - total [CTUe]	1508.77	1578.6	1645.26	1529.7	1615.34	1675.14	1927.54	1949.22	1889.24	2006.03	1914.07	1964.3	1508.77	1416.45	1474.26	1529.7	1444.34	1495.76	1927.54	1883.95	1889.24	2006.03	1914	1956
	Ecotoxicity, freshwater inorganics [CTUe]	1331.1	1408.46	1499.27	1345.75	1435.29	1517.2	1460.32	1492.55	1461.99	1527.15	1454.83	1523.63	1331.1	1257.61	1337.27	1345.75	1276.38	1347.76	1460.32	1436.71	1461.99	1527.15	1455	1520
	Ecotoxicity, freshwater metals [CTUe]	163.486	153.927	128.525	169.703	163.77	140.521	450.904	438.958	409.736	461.932	442.177	422.648	163.486	144.413	121.465	169.703	153.536	132.58	450.904	430.183	409.736	461.932	442.2	418.2
	Ecotoxicity, freshwater organics [CTUe]	14.1852	16.2111	17.4726	14.2434	16.28	17.4223	16.3128	17.713	17.5156	16.9405	17.0654	18.0249	14.1852	14.4214	15.5326	14.2434	14.4187	15.419	16.3128	17.0562	17.5156	16.9405	17.07	17.98
	Eutrophication, freshwater [kg P eq.]	0.000419155	0.000438344	0.000369475	0.000416728	0.000438805	0.000375662	0.000604878	0.000611201	0.000525278	0.000618111	0.000594016	0.000540975	0.000419155	0.000396764	0.000335321	0.000416728	0.000396426	0.000340318	0.000604878	0.000592622	0.000525278	0.000618111	0.000594	0.0005375
	Eutrophication, marine [kg N eq.]	0.334119	0.37456	0.35472	0.347835	0.39122	0.372971	0.311021	0.337641	0.293734	0.337479	0.335463	0.320134	0.334119	0.333787	0.316095	0.347835	0.347067	0.330861	0.311021	0.323478	0.293734	0.337479	0.3355	0.3199
	Eutrophication, terrestrial [Mole of N eq.]	3.67916	4.12818	4.02354	3.82839	4.30924	4.21215	3.39006	3.68638	3.29433	3.67981	3.6601	3.57855	3.67916	3.67819	3.5841	3.82839	3.82221	3.73519	3.39006	3.53066	3.29433	3.67981	3.66	3.577
	Human toxicity, cancer - total [CTUh]	1.09245e-07	1.05238e-07	5.66537e-08	1.10159e-07	1.07907e-07	6.34713e-08	9.62031e-08	8.97347e-08	4.28909e-08	1.01343e-07	8.75672e-08	5.02412e-08	1.09245e-07	9.43912e-08	5.13377e-08	1.10159e-07	9.64384e-08	5.72568e-08	9.62031e-08	8.59034e-08	4.28909e-08	1.01343e-07	8.757e-08	5.021e-08
	Human toxicity, cancer inorganics [CTUh]	2.3206e-17	2.37739e-17	2.92007e-17	2.45489e-17	2.55124e-17	3.04617e-17	1.10056e-14	1.10057e-14	1.10088e-14	1.10075e-14	1.10064e-14	1.10106e-14	2.3206e-17	2.26049e-17	2.73145e-17	2.45489e-17	2.42488e-17	2.85093e-17	1.10056e-14	1.08616e-14	1.10088e-14	1.10075e-14	1.101e-14	1.087e-14
	Human toxicity, cancer metals [CTUh]	9.87753e-08	9.7883e-08	1.01834e-07	9.9573e-08	1.00008e-07	1.03516e-07	8.75703e-08	8.40971e-08	8.0095e-08	9.22499e-08	8.17099e-08	8.46565e-08	9.87753e-08	8.74724e-08	9.09167e-08	9.9573e-08	8.90163e-08	9.20499e-08	8.75703e-08	8.04824e-08	8.0095e-08	9.22499e-08	8.171e-08	8.464e-08
	Human toxicity, cancer organics [CTUh]	1.047e-08	7.35507e-09	-4.51806e-08	1.05858e-08	7.89895e-09	-4.00446e-08	8.63281e-09	5.63763e-09	-3.7204e-08	9.09331e-09	5.85726e-09	-3.44153e-08	1.047e-08	6.91881e-09	-3.95789e-08	1.05858e-08	7.42208e-09	-3.47931e-08	8.63281e-09	5.42093e-09	-3.7204e-08	9.09331e-09	5.857e-09	-3.443e-08
	Human toxicity, non-cancer - total [CTUh]	1.17177e-05	1.16145e-05	1.04558e-05	1.19104e-05	1.19795e-05	1.09115e-05	1.02913e-05	9.88715e-06	8.11261e-06	1.09321e-05	9.70731e-06	8.8102e-06	1.17177e-05	1.04183e-05	9.385e-06	1.19104e-05	1.07064e-05	9.75784e-06	1.02913e-05	9.46463e-06	8.11261e-06	1.09321e-05	9.707e-06	8.807e-06
	Human toxicity, non-cancer inorganics [CTUh]	1.86072e-06	2.00541e-06	2.15405e-07	1.97177e-06	2.14394e-06	5.1007e-07	1.61711e-06	1.69985e-06	1.2048e-07	1.78918e-06	1.73872e-06	3.66277e-07	1.86072e-06	1.82839e-06	2.41774e-07	1.97177e-06	1.94876e-06	5.0768e-07	1.61711e-06	1.63092e-06	1.2048e-07	1.78918e-06	1.739e-06	3.641e-07
	Human toxicity, non-cancer metals [CTUh]	9.85225e-06	9.60407e-06	1.02361e-05	9.93389e-06	9.83051e-06	1.0397e-05	8.6683e-06	8.18125e-06	7.987e-06	9.13677e-06	7.9627e-06	8.43857e-06	9.85225e-06	8.5854e-06	9.13935e-06	9.93389e-06	8.75306e-06	9.2462e-06	8.6683e-06	7.82787e-06	7.987e-06	9.13677e-06	7.963e-06	8.438e-06
	Human toxicity, non-cancer organics [CTUh]	1.95585e-08	1.87198e-08	4.65909e-09	1.96719e-08	1.91789e-08	6.33764e-09	2.39737e-08	2.27199e-08	1.00427e-08	2.48292e-08	2.23397e-08	1.1553e-08	1.95585e-08	1.68741e-08	4.4176e-09	1.96719e-08	1.72364e-08	5.91713e-09	2.39737e-08	2.19613e-08	1.00427e-08	2.48292e-08	2.234e-08	1.145e-08
	Ionising radiation, human health [kBq U235 eq.]	14.8548	14.4949	16.9818	15.6361	15.585	17.8508	14.4973	13.8907	15.147	15.6639	14.37	16.2733	14.8548	13.7764	15.9211	15.6361	14.8043	16.7408	14.4973	13.4462	15.147	15.6639	14.37	16.2
	Land Use [Pt]	671.525	684.531	734.774	669.631	689.096	734.432	545.98	540.508	534.149	568.958	517.118	555.2	671.525	620.584	664.16	669.631	623.579	662.569	545.98	517.029	534.149	568.958	517.1	555.2
	Ozone depletion [kg CFC-11 eq.]	5.69361e-10	3.46558e-10	5.59906e-10	5.88929e-10	3.95046e-10	5.89145e-10	8.81243e-07	8.81034e-07	8.81191e-07	8.8128e-07	8.81066e-07	8.81229e-07	5.69361e-10	3.35662e-10	5.22711e-10	5.88929e-10	3.80866e-10	5.49921e-10	8.81243e-07	8.69529e-07	8.81191e-07	8.8128e-07	8.811e-07	8.697e-07
	Particulate matter [Disease incidences]	1.31539e-05	8.29392e-06	5.818e-06	1.35761e-05	9.3848e-06	7.10988e-06	1.22783e-05	7.62328e-06	5.0346e-06	1.32007e-05	8.19806e-06	6.28712e-06	1.31539e-05	7.46606e-06	5.26836e-06	1.35761e-05	8.40611e-06	6.3964e-06	1.22783e-05	7.31772e-06	5.0346e-06	1.32007e-05	8.198e-06	6.276e-06
	Photochemical ozone formation, human health [kg NMVOC eq.]	0.963364	1.09803	0.975534	1.00358	1.14505	1.03288	0.884194	0.977171	0.797118	0.960761	0.969621	0.8754	0.963364	0.980141	0.871271	1.00358	1.0177	0.918464	0.884194	0.936035	0.797118	0.960761	0.9696	0.8748
	Resource use, fossils [MJ]	3158.34	2862.3	1833.81	3173.09	2947.23	2007	2864.66	2521.13	1492.24	2997.95	2477.52	1687.73	3158.34	2589.9	1676.74	3173.09	2659.64	1828.76	2864.66	2418.88	1492.24	2997.95	2478	1685
	Resource use, mineral and metals [kg Sb eq.]	2.32606e-05	1.85975e-05	-0.000309653	2.34351e-05	1.9484e-05	-0.000280062	2.06676e-05	1.59879e-05	-0.00025028	2.1644e-05	1.607e-05	-0.000235549	2.32606e-05	1.721e-05	-0.00027321	2.34351e-05	1.80121e-05	-0.000245634	2.06676e-05	1.53795e-05	-0.00025028	2.1644e-05	1.607e-05	-0.0002356
	Water use [m³ world equiv.]	19.8117	18.2609	-5.50607	20.0388	18.8776	-2.8189	31.6533	29.8464	9.59226	32.505	29.7509	11.5259	19.8117	17.0666	-4.01083	20.0388	17.6547	-1.49319	31.6533	29.0867	9.59226	32.505	29.75	11.3
	Results of environmental impact indicators according to the EF 3.0 characterization method, designed according to the serviceability limit state
	Indicator	1S NAC I SA	1S FRMAC I SA	1S FRCAC I SA	1S NAC II SA	1S FRMAC II SA	1S FRCAC II SA	1G NAC I SA	1G FRMAC I SA	1G FRCAC I SA	1G NAC II SA	1G FRMAC II SA	1G FRCAC II SA	2S NAC I SA	2S FRMAC I SA	2S FRCAC I SA	2S NAC II SA	2S FRMAC II SA	2S FRCAC II SA	2G NAC I SA	2G FRMAC I SA	2G FRCAC I SA	2G NAC II SA	2G FRMAC II SA	2G FRCAC II SA
	Acidification [Mole of H+ eq.]	1.419	1.55	1.192	1.44	1.54	1.25	2.046	2.115	1.581	1.88	2.014	1.568	1.385	1.445	1.123	1.481	1.476	1.215	1.937	1.996	1.54	1.806	1.904	1.515
	Climate Change - total [kg CO2 eq.]	612.5	630.5	446.5	632.8	644.7	492.1	881	858	589.3	823.7	840.6	614.5	597	583.6	420.3	651.2	616.6	478	826.1	804.7	572.4	782.3	786.8	588.8
	Climate Change, biogenic [kg CO2 eq.]	0.9395	0.7548	0.9237	0.9272	0.7563	0.9189	1.217	0.8969	1.097	1.083	0.8603	1.029	0.9327	0.8839	0.9191	0.9402	0.776	0.8993	1.11	0.8227	1.048	0.9981	0.7791	0.9507
	Climate Change, fossil [kg CO2 eq.]	610.9	628.9	444.7	631.3	643.2	490.4	878.8	856	587.1	821.8	838.7	612.5	595.5	582	418.6	649.6	615.1	476.4	824.1	802.8	570.3	780.5	785.1	586.9
	Climate Change, land use and land use change [kg CO2 eq.]	0.6727	0.8365	0.8374	0.6421	0.7721	0.7908	0.9635	1.135	1.105	0.8298	1.002	0.9837	0.6532	0.7392	0.7687	0.6625	0.7301	0.7662	0.8788	1.041	1.055	0.7652	0.9074	0.9089
	Ecotoxicity, freshwater - total [CTUe]	1999	2091	2062	1985	2040	2053	3399	3372	3257	3112	3188	3099	1958	2024	1952	2035	1978	1997	3903	3717	3451	3680	3787	3604
	Ecotoxicity, freshwater inorganics [CTUe]	1774	1876	1887	1756	1821	1867	2789	2791	2737	2522	2612	2574	1730	1743	1761	1805	1745	1813	2916	2850	2772	2702	2783	2722
	Ecotoxicity, freshwater metals [CTUe]	206.2	193.1	152.2	210.7	198.2	164.5	579	547.8	487.4	561.6	545.5	494.5	209	261	170.3	210.4	212.8	163.2	954.1	833.3	646.1	948.2	971.4	849.6
	Ecotoxicity, freshwater organics [CTUe]	18.98	21.68	22.07	18.65	20.73	21.51	30.7	32.92	32.62	27.64	30.41	30.28	18.46	19.52	20.38	19.22	19.7	20.85	32.66	33.81	33.12	30.2	32.76	32.27
	Eutrophication, freshwater [kg P eq.]	0.0005495	0.0005747	0.000457	0.0005352	0.0005492	0.0004551	0.0009959	0.0009899	0.0008128	0.0009058	0.0009253	0.0007794	0.0005421	0.0005968	0.0004503	0.0005453	0.0005444	0.0004449	0.001238	0.001164	0.0009161	0.001169	0.001208	0.001024
	Eutrophication, marine [kg N eq.]	0.4461	0.5	0.447	0.4547	0.4974	0.4596	0.6471	0.6862	0.5968	0.5969	0.6539	0.58	0.4345	0.4569	0.4158	0.4681	0.4743	0.446	0.6109	0.6456	0.5788	0.5714	0.6156	0.5551
	Eutrophication, terrestrial [Mole of N eq.]	4.914	5.512	5.072	5.005	5.479	5.192	7.093	7.531	6.738	6.538	7.171	6.518	4.785	5.03	4.713	5.153	5.223	5.037	6.651	7.049	6.512	6.212	6.699	6.19
	Human toxicity, cancer - total [CTUh]	1.45e-07	1.394e-07	7.018e-08	1.432e-07	1.363e-07	7.717e-08	2.035e-07	1.848e-07	8.734e-08	1.815e-07	1.728e-07	9.133e-08	1.418e-07	1.345e-07	6.883e-08	1.469e-07	1.321e-07	7.531e-08	1.883e-07	1.716e-07	8.46e-08	1.701e-07	1.596e-07	8.698e-08
	Human toxicity, cancer inorganics [CTUh]	2.857e-17	2.931e-17	3.497e-17	2.988e-17	3.048e-17	3.591e-17	1.102e-14	1.102e-14	1.103e-14	1.102e-14	1.102e-14	1.103e-14	2.946e-17	4.335e-17	3.79e-17	2.946e-17	3.373e-17	3.552e-17	2.388e-14	2.084e-14	1.639e-14	2.413e-14	2.547e-14	2.293e-14
	Human toxicity, cancer metals [CTUh]	1.316e-07	1.303e-07	1.281e-07	1.299e-07	1.268e-07	1.273e-07	1.861e-07	1.74e-07	1.663e-07	1.658e-07	1.62e-07	1.56e-07	1.284e-07	1.219e-07	1.199e-07	1.335e-07	1.218e-07	1.236e-07	1.713e-07	1.609e-07	1.595e-07	1.545e-07	1.485e-07	1.456e-07
	Human toxicity, cancer organics [CTUh]	1.34e-08	9.196e-09	-5.789e-08	1.331e-08	9.54e-09	-5.014e-08	1.743e-08	1.075e-08	-7.897e-08	1.57e-08	1.078e-08	-6.471e-08	1.344e-08	1.266e-08	-5.103e-08	1.338e-08	1.029e-08	-4.833e-08	1.706e-08	1.077e-08	-7.489e-08	1.565e-08	1.107e-08	-5.865e-08
	Human toxicity, non-cancer - total [CTUh]	1.555e-05	1.539e-05	1.308e-05	1.547e-05	1.513e-05	1.336e-05	2.178e-05	2.037e-05	1.673e-05	1.959e-05	1.917e-05	1.615e-05	1.521e-05	1.486e-05	1.245e-05	1.587e-05	1.466e-05	1.3e-05	2.015e-05	1.891e-05	1.61e-05	1.835e-05	1.769e-05	1.519e-05
	Human toxicity, non-cancer inorganics [CTUh]	2.414e-06	2.607e-06	2.011e-07	2.514e-06	2.669e-06	5.68e-07	3.278e-06	3.37e-06	7.335e-08	3.105e-06	3.314e-06	5.401e-07	2.399e-06	2.864e-06	3.937e-07	2.55e-06	2.68e-06	5.763e-07	3.193e-06	3.249e-06	1.573e-07	3.068e-06	3.229e-06	6.883e-07
	Human toxicity, non-cancer metals [CTUh]	1.313e-05	1.278e-05	1.287e-05	1.295e-05	1.246e-05	1.279e-05	1.849e-05	1.699e-05	1.665e-05	1.647e-05	1.585e-05	1.561e-05	1.28e-05	1.199e-05	1.205e-05	1.332e-05	1.197e-05	1.242e-05	1.694e-05	1.565e-05	1.593e-05	1.527e-05	1.445e-05	1.449e-05
	Human toxicity, non-cancer organics [CTUh]	2.582e-08	2.466e-08	5.495e-09	2.544e-08	2.411e-08	7.486e-09	4.276e-08	3.923e-08	1.279e-08	3.883e-08	3.715e-08	1.5e-08	2.535e-08	2.478e-08	6.215e-09	2.602e-08	2.364e-08	7.398e-09	4.845e-08	4.332e-08	1.623e-08	4.535e-08	4.423e-08	2.259e-08
	Ionising radiation, human health [kBq U235 eq.]	18.38	17.88	20.28	19.11	18.63	21	25.08	23.29	26	24.1	23.5	25.73	18.88	26.37	22.14	18.89	20.59	20.79	29.44	26.47	27.61	28.86	28.65	29.83
	Land Use [Pt]	879.2	895.8	912.6	859	861.2	892.9	1169	1127	1118	1029	1034	1030	868.1	941.9	888	874.7	856.6	871.4	1066	1034	1068	948.6	936.1	952
	Ozone depletion [kg CFC-11 eq.]	7.174e-10	4.168e-10	6.719e-10	7.306e-10	4.654e-10	6.96e-10	8.817e-07	8.812e-07	8.816e-07	8.816e-07	8.813e-07	8.815e-07	7.276e-10	6.941e-10	7.237e-10	7.288e-10	5.316e-10	6.878e-10	1.912e-06	1.669e-06	1.312e-06	1.932e-06	2.04e-06	1.836e-06
	Particulate matter [Disease incidences]	1.751e-05	1.094e-05	7.213e-06	1.769e-05	1.183e-05	8.663e-06	2.534e-05	1.498e-05	9.617e-06	2.32e-05	1.555e-05	1.095e-05	1.709e-05	1.088e-05	7.058e-06	1.818e-05	1.152e-05	8.447e-06	2.416e-05	1.457e-05	9.634e-06	2.245e-05	1.526e-05	1.109e-05
	Photochemical ozone formation, human health [kg NMVOC eq.]	1.283	1.463	1.226	1.309	1.453	1.27	1.844	1.991	1.622	1.703	1.895	1.588	1.252	1.356	1.149	1.346	1.391	1.234	1.736	1.869	1.572	1.625	1.777	1.517
	Resource use, fossils [MJ]	4157	3754	2251	4092	3692	2420	5862	4998	2862	5229	4713	2927	4090	3888	2270	4179	3651	2370	5646	4818	2861	5124	4605	2983
	Resource use, mineral and metals [kg Sb eq.]	3.005e-05	2.374e-05	-0.000394	2.97e-05	2.389e-05	-0.0003482	4.103e-05	3.027e-05	-0.0005275	3.686e-05	2.929e-05	-0.0004399	2.995e-05	2.913e-05	-0.0003553	3.002e-05	2.488e-05	-0.0003366	4.097e-05	3.053e-05	-0.000502	3.757e-05	3.052e-05	-0.0004027
	Water use [m³ world equiv.]	25.13	23.02	-8.203	24.98	22.9	-4.578	47.62	43.07	0.7313	44.5	41.82	6.249	25.37	30.3	-3.916	25	24.46	-3.984	65.65	56.76	10.13	63.48	62.77	26.29
